# Supplementary material for: Thermal decomposition of [Co(en)3][Fe(CN)6]∙ 2H2O: Topotactic dehydration process, valence and spin exchange mechanism elucidation
Source: Chem Cent J. 2013 Feb 8;7:28. doi: 10.1186/1752-153X-7-28 (PMC3637566; doi:10.1186/1752-153X-7-28)
Supplement: Additional file 2 — A CIF file for complex 1a. [file 1752-153X-7-28-S2.cif]

 
data_complex1a 
 
_audit_creation_method            SHELXL-97 
_chemical_name_systematic 
; 
 ? 
; 
_chemical_name_common             ? 
_chemical_melting_point           ? 
_chemical_formula_moiety          'C6 Fe N6, C6 H24 Co N6, 2(h2 O)' 
_chemical_formula_sum 
 'C12 H28 Co Fe N12 O2' 
_chemical_formula_weight          487.24 
 
loop_ 
 _atom_type_symbol 
 _atom_type_description 
 _atom_type_scat_dispersion_real 
 _atom_type_scat_dispersion_imag 
 _atom_type_scat_source 
 'C'  'C'   0.0033   0.0016 
 'International Tables Vol C Tables 4.2.6.8 and 6.1.1.4' 
 'H'  'H'   0.0000   0.0000 
 'International Tables Vol C Tables 4.2.6.8 and 6.1.1.4' 
 'N'  'N'   0.0061   0.0033 
 'International Tables Vol C Tables 4.2.6.8 and 6.1.1.4' 
 'O'  'O'   0.0106   0.0060 
 'International Tables Vol C Tables 4.2.6.8 and 6.1.1.4' 
 'Fe'  'Fe'   0.3463   0.8444 
 'International Tables Vol C Tables 4.2.6.8 and 6.1.1.4' 
 'Co'  'Co'   0.3494   0.9721 
 'International Tables Vol C Tables 4.2.6.8 and 6.1.1.4' 
 
_symmetry_cell_setting            'monoclinic'
_symmetry_space_group_name_H-M    'P 1 21/n 1'
_symmetry_space_group_name_Hall   '-P 2yn'
 
loop_ 
 _symmetry_equiv_pos_as_xyz 
 'x, y, z' 
 '-x+1/2, y+1/2, -z+1/2' 
 '-x, -y, -z' 
 'x-1/2, -y-1/2, z-1/2' 
 
_cell_length_a                    8.2822(2) 
_cell_length_b                    16.5364(3) 
_cell_length_c                    14.5365(3) 
_cell_angle_alpha                 90.00 
_cell_angle_beta                  91.9880(19) 
_cell_angle_gamma                 90.00 
_cell_volume                      1989.69(7) 
_cell_formula_units_Z             4 
_cell_measurement_temperature     100(2) 
_cell_measurement_reflns_used     9992 
_cell_measurement_theta_min       2.75 
_cell_measurement_theta_max       31.94 
 
_exptl_crystal_description        prism 
_exptl_crystal_colour             black 
_exptl_crystal_size_max           0.25 
_exptl_crystal_size_mid           0.20 
_exptl_crystal_size_min           0.20 
_exptl_crystal_density_meas       ? 
_exptl_crystal_density_diffrn     1.627 
_exptl_crystal_density_method     'not measured' 
_exptl_crystal_F_000              1012 
_exptl_absorpt_coefficient_mu     1.599 
_exptl_absorpt_correction_type    'multi-scan' 
_exptl_absorpt_correction_T_min   0.6906 
_exptl_absorpt_correction_T_max   0.7403 
_exptl_absorpt_process_details    
;
CrysAlis RED, Oxford Diffraction Ltd.,
Version 1.171.32.5 (release 08-05-2007 CrysAlis171 .NET)
(compiled May  8 2007,13:10:02)
Empirical absorption correction using spherical harmonics,
implemented in SCALE3 ABSPACK scaling algorithm.
; 
_exptl_special_details 
; 
 ? 
; 
 
_diffrn_ambient_temperature       100(2) 
_diffrn_radiation_wavelength      0.71073 
_diffrn_radiation_type            MoK\a 
_diffrn_radiation_source          'Enhance (Mo) X-ray Source'
_diffrn_radiation_monochromator   graphite 
_diffrn_measurement_device_type   'Xcalibur, Sapphire2, large Be window' 
_diffrn_measurement_method        '\w scans'
_diffrn_detector_area_resol_mean  8.3611 
_diffrn_standards_number          ? 
_diffrn_standards_interval_count  ? 
_diffrn_standards_interval_time   ? 
_diffrn_standards_decay_%         ? 
_diffrn_reflns_number             13225 
_diffrn_reflns_av_R_equivalents   0.0286 
_diffrn_reflns_av_sigmaI/netI     0.0262 
_diffrn_reflns_limit_h_min        -9 
_diffrn_reflns_limit_h_max        9 
_diffrn_reflns_limit_k_min        -16 
_diffrn_reflns_limit_k_max        19 
_diffrn_reflns_limit_l_min        -17 
_diffrn_reflns_limit_l_max        17 
_diffrn_reflns_theta_min          2.75 
_diffrn_reflns_theta_max          25.10 
_reflns_number_total              3533 
_reflns_number_gt                 3001 
_reflns_threshold_expression      >2sigma(I) 
 
_computing_data_collection        
;
CrysAlis CCD, Oxford Diffraction Ltd.,
Version 1.171.32.5 (release 08-05-2007 CrysAlis171 .NET)
(compiled May  8 2007,13:10:02)
;
_computing_cell_refinement
;
CrysAlis RED, Oxford Diffraction Ltd.,
Version 1.171.32.5 (release 08-05-2007 CrysAlis171 .NET)
(compiled May  8 2007,13:10:02)
;
_computing_data_reduction
;
CrysAlis RED, Oxford Diffraction Ltd.,
Version 1.171.32.5 (release 08-05-2007 CrysAlis171 .NET)
(compiled May  8 2007,13:10:02)
;
_computing_structure_solution     'SHELXS-97 (Sheldrick, 1990)' 
_computing_structure_refinement   'SHELXL-97 (Sheldrick, 1997)' 
_computing_molecular_graphics     ? 
_computing_publication_material   ? 
 
_refine_special_details 
; 
 Refinement of F^2^ against ALL reflections.  The weighted R-factor wR and 
 goodness of fit S are based on F^2^, conventional R-factors R are based 
 on F, with F set to zero for negative F^2^. The threshold expression of 
 F^2^ > 2sigma(F^2^) is used only for calculating R-factors(gt) etc. and is 
 not relevant to the choice of reflections for refinement.  R-factors based 
 on F^2^ are statistically about twice as large as those based on F, and R- 
 factors based on ALL data will be even larger. 
; 
 
_refine_ls_structure_factor_coef  Fsqd  
_refine_ls_matrix_type            full 
_refine_ls_weighting_scheme       calc  
_refine_ls_weighting_details 
 'calc w=1/[\s^2^(Fo^2^)+(0.0633P)^2^+0.0000P] where P=(Fo^2^+2Fc^2^)/3' 
_atom_sites_solution_primary      direct 
_atom_sites_solution_secondary    difmap 
_atom_sites_solution_hydrogens    geom 
_refine_ls_hydrogen_treatment     constr
_refine_ls_extinction_method      none 
_refine_ls_extinction_coef        ? 
_refine_ls_number_reflns          3533 
_refine_ls_number_parameters      250 
_refine_ls_number_restraints      4 
_refine_ls_R_factor_all           0.0354 
_refine_ls_R_factor_gt            0.0265 
_refine_ls_wR_factor_ref          0.0976 
_refine_ls_wR_factor_gt           0.0807 
_refine_ls_goodness_of_fit_ref    1.169 
_refine_ls_restrained_S_all       1.185 
_refine_ls_shift/su_max           0.000 
_refine_ls_shift/su_mean          0.000 
 
loop_ 
 _atom_site_label 
 _atom_site_type_symbol 
 _atom_site_fract_x 
 _atom_site_fract_y 
 _atom_site_fract_z 
 _atom_site_U_iso_or_equiv 
 _atom_site_adp_type 
 _atom_site_occupancy 
 _atom_site_symmetry_multiplicity 
 _atom_site_calc_flag 
 _atom_site_refinement_flags 
 _atom_site_disorder_assembly 
 _atom_site_disorder_group 
Co1 Co 0.46501(4) 0.34475(2) 0.27701(2) 0.00844(13) Uani 1 1 d . . . 
Fe1 Fe 0.5000 0.0000 0.5000 0.00923(16) Uani 1 2 d S . . 
Fe1A Fe 0.0000 0.5000 0.5000 0.00900(16) Uani 1 2 d S . . 
N1 N 0.4167(3) 0.09986(14) 0.32420(17) 0.0186(5) Uani 1 1 d . . . 
C1 C 0.4486(3) 0.06217(15) 0.38874(19) 0.0128(6) Uani 1 1 d . . . 
N2 N 0.3785(3) 0.14116(14) 0.62009(16) 0.0165(5) Uani 1 1 d . . . 
C2 C 0.4232(3) 0.08867(16) 0.57503(18) 0.0127(6) Uani 1 1 d . . . 
N3 N 0.8418(3) 0.07619(14) 0.51443(16) 0.0162(5) Uani 1 1 d . . . 
C3 C 0.7154(3) 0.04687(15) 0.50714(17) 0.0115(6) Uani 1 1 d . . . 
N1A N -0.3341(3) 0.43118(14) 0.54633(17) 0.0196(5) Uani 1 1 d . . . 
C1A C -0.2050(3) 0.45335(16) 0.53332(18) 0.0126(6) Uani 1 1 d . . . 
N2A N 0.0234(3) 0.38043(14) 0.33788(17) 0.0182(5) Uani 1 1 d . . . 
C2A C 0.0124(3) 0.42471(16) 0.39885(19) 0.0126(6) Uani 1 1 d . . . 
N3A N 0.2264(3) 0.39146(14) 0.62017(16) 0.0177(5) Uani 1 1 d . . . 
C3A C 0.1368(3) 0.42989(16) 0.57681(18) 0.0121(6) Uani 1 1 d . . . 
C7 C 0.6106(3) 0.26147(17) 0.42812(18) 0.0150(6) Uani 1 1 d . . . 
H7A H 0.6974 0.3001 0.4461 0.018 Uiso 1 1 calc R . . 
H7B H 0.6376 0.2081 0.4554 0.018 Uiso 1 1 calc R . . 
N7 N 0.5949(3) 0.25502(13) 0.32640(15) 0.0132(5) Uani 1 1 d . . . 
H7C H 0.5466 0.2067 0.3104 0.016 Uiso 1 1 calc R . . 
H7D H 0.6958 0.2562 0.3018 0.016 Uiso 1 1 calc R . . 
C8 C 0.4504(3) 0.29077(16) 0.46145(18) 0.0154(6) Uani 1 1 d . . . 
H8A H 0.3661 0.2490 0.4512 0.019 Uiso 1 1 calc R . . 
H8B H 0.4586 0.3036 0.5280 0.019 Uiso 1 1 calc R . . 
N8 N 0.4105(3) 0.36541(13) 0.40622(16) 0.0148(5) Uani 1 1 d . . . 
H8C H 0.4690 0.4087 0.4291 0.018 Uiso 1 1 calc R . . 
H8D H 0.3024 0.3773 0.4096 0.018 Uiso 1 1 calc R . . 
N9 N 0.6517(3) 0.41943(14) 0.28049(16) 0.0152(5) Uani 1 1 d . . . 
H9C H 0.6719 0.4376 0.3396 0.018 Uiso 1 1 calc R . . 
H9D H 0.7425 0.3932 0.2611 0.018 Uiso 1 1 calc R . . 
C9 C 0.6118(3) 0.48894(16) 0.2183(2) 0.0148(6) Uani 1 1 d . . . 
H9A H 0.6166 0.4722 0.1530 0.018 Uiso 1 1 calc R . . 
H9B H 0.6890 0.5339 0.2295 0.018 Uiso 1 1 calc R . . 
N10 N 0.3398(3) 0.44043(13) 0.23392(16) 0.0139(5) Uani 1 1 d . . . 
H10C H 0.3040 0.4327 0.1739 0.017 Uiso 1 1 calc R . . 
H10D H 0.2510 0.4470 0.2695 0.017 Uiso 1 1 calc R . . 
C10 C 0.4433(3) 0.51476(17) 0.2401(2) 0.0180(6) Uani 1 1 d . . . 
H10A H 0.4416 0.5381 0.3028 0.022 Uiso 1 1 calc R . . 
H10B H 0.4034 0.5560 0.1955 0.022 Uiso 1 1 calc R . . 
C11 C 0.4189(3) 0.23873(16) 0.12586(19) 0.0138(6) Uani 1 1 d . . . 
H11A H 0.4696 0.1903 0.1546 0.017 Uiso 1 1 calc R . . 
H11B H 0.4129 0.2310 0.0583 0.017 Uiso 1 1 calc R . . 
N11 N 0.5147(3) 0.31301(13) 0.15038(15) 0.0137(5) Uani 1 1 d . . . 
H11C H 0.4879 0.3542 0.1102 0.016 Uiso 1 1 calc R . . 
H11D H 0.6233 0.3026 0.1466 0.016 Uiso 1 1 calc R . . 
N12 N 0.2752(3) 0.27385(13) 0.26128(15) 0.0133(5) Uani 1 1 d . . . 
H12C H 0.2898 0.2278 0.2961 0.016 Uiso 1 1 calc R . . 
H12D H 0.1846 0.3001 0.2808 0.016 Uiso 1 1 calc R . . 
C12 C 0.25324(15) 0.25189(8) 0.16185(9) 0.0136(6) Uani 1 1 d . . . 
H12A H 0.1974 0.2960 0.1275 0.016 Uiso 1 1 calc R . . 
H12B H 0.1878 0.2020 0.1550 0.016 Uiso 1 1 calc R . . 
O1 O 1.05955(15) 0.19163(8) 0.41195(9) 0.0345(6) Uani 1 1 d RD . . 
O2 O 0.89087(15) 0.21906(8) 0.23616(9) 0.0163(4) Uani 1 1 d RD . . 
H1W H 0.9976 0.1457 0.4380 0.050 Uiso 1 1 d D . . 
H1V H 1.0032 0.2012 0.3577 0.050 Uiso 1 1 d D . . 
H2W H 0.9058 0.2544 0.2031 0.050 Uiso 1 1 d D . . 
H2V H 0.8445 0.1852 0.1842 0.050 Uiso 1 1 d D . . 
 
loop_ 
 _atom_site_aniso_label 
 _atom_site_aniso_U_11 
 _atom_site_aniso_U_22 
 _atom_site_aniso_U_33 
 _atom_site_aniso_U_23 
 _atom_site_aniso_U_13 
 _atom_site_aniso_U_12 
Co1 0.0078(2) 0.0097(2) 0.0078(2) 0.00004(14) -0.00035(14) 0.00055(13) 
Fe1 0.0103(3) 0.0089(3) 0.0085(3) -0.0003(2) -0.0003(2) -0.00070(19) 
Fe1A 0.0077(3) 0.0098(3) 0.0094(3) -0.0013(2) 0.0001(2) -0.00005(19) 
N1 0.0215(13) 0.0168(12) 0.0172(13) 0.0015(10) -0.0033(11) -0.0041(10) 
C1 0.0138(14) 0.0110(13) 0.0137(14) -0.0014(11) 0.0005(11) -0.0032(11) 
N2 0.0168(12) 0.0167(13) 0.0161(13) -0.0022(10) 0.0012(10) -0.0004(10) 
C2 0.0115(13) 0.0139(14) 0.0125(14) 0.0034(12) -0.0017(11) -0.0032(11) 
N3 0.0172(13) 0.0181(13) 0.0132(12) -0.0021(10) -0.0002(10) -0.0013(10) 
C3 0.0182(15) 0.0097(13) 0.0068(13) -0.0005(10) 0.0010(11) 0.0032(11) 
N1A 0.0179(14) 0.0180(13) 0.0228(14) -0.0007(10) 0.0012(11) -0.0014(10) 
C1A 0.0148(15) 0.0103(13) 0.0127(14) -0.0006(11) -0.0008(11) 0.0022(11) 
N2A 0.0124(12) 0.0228(13) 0.0192(13) -0.0042(11) -0.0010(10) 0.0021(10) 
C2A 0.0089(13) 0.0153(14) 0.0135(14) 0.0009(12) -0.0004(11) 0.0017(11) 
N3A 0.0163(12) 0.0190(13) 0.0176(13) 0.0020(10) -0.0003(10) 0.0012(10) 
C3A 0.0127(13) 0.0117(13) 0.0122(14) -0.0018(11) 0.0032(11) -0.0027(11) 
C7 0.0178(14) 0.0159(14) 0.0110(14) 0.0003(11) -0.0048(11) 0.0038(11) 
N7 0.0120(11) 0.0147(12) 0.0128(12) 0.0014(9) -0.0009(9) 0.0001(9) 
C8 0.0193(15) 0.0186(15) 0.0081(13) 0.0035(11) -0.0022(11) 0.0003(12) 
N8 0.0154(12) 0.0154(12) 0.0135(12) 0.0006(9) -0.0008(9) 0.0001(9) 
N9 0.0144(12) 0.0161(12) 0.0152(13) -0.0017(10) -0.0006(9) -0.0003(10) 
C9 0.0169(15) 0.0122(14) 0.0153(15) -0.0006(11) 0.0010(12) -0.0032(11) 
N10 0.0134(12) 0.0151(12) 0.0133(12) -0.0003(9) 0.0009(10) 0.0014(9) 
C10 0.0168(15) 0.0124(14) 0.0248(17) -0.0012(12) 0.0012(12) 0.0008(11) 
C11 0.0165(14) 0.0127(14) 0.0120(14) -0.0042(11) -0.0006(11) 0.0000(11) 
N11 0.0111(11) 0.0154(12) 0.0146(12) 0.0005(10) 0.0002(9) 0.0008(9) 
N12 0.0140(12) 0.0127(12) 0.0134(12) -0.0005(9) 0.0008(9) 0.0008(9) 
C12 0.0136(14) 0.0148(14) 0.0123(14) -0.0039(11) -0.0020(11) -0.0027(11) 
O1 0.0358(14) 0.0381(14) 0.0295(13) 0.0077(11) -0.0021(11) -0.0095(11) 
O2 0.0191(10) 0.0159(10) 0.0139(10) 0.0011(8) 0.0027(8) -0.0019(8) 
 
_geom_special_details 
; 
 All esds (except the esd in the dihedral angle between two l.s. planes) 
 are estimated using the full covariance matrix.  The cell esds are taken 
 into account individually in the estimation of esds in distances, angles 
 and torsion angles; correlations between esds in cell parameters are only 
 used when they are defined by crystal symmetry.  An approximate (isotropic) 
 treatment of cell esds is used for estimating esds involving l.s. planes. 
; 
 
loop_ 
 _geom_bond_atom_site_label_1 
 _geom_bond_atom_site_label_2 
 _geom_bond_distance 
 _geom_bond_site_symmetry_2 
 _geom_bond_publ_flag 
Co1 N7 1.955(2) . ? 
Co1 N12 1.968(2) . ? 
Co1 N11 1.971(2) . ? 
Co1 N8 1.977(2) . ? 
Co1 N9 1.978(2) . ? 
Co1 N10 1.981(2) . ? 
Fe1 C3 1.944(3) . ? 
Fe1 C3 1.944(3) 3_656 ? 
Fe1 C2 1.948(3) . ? 
Fe1 C2 1.948(3) 3_656 ? 
Fe1 C1 1.951(3) . ? 
Fe1 C1 1.951(3) 3_656 ? 
Fe1A C2A 1.932(3) 3_566 ? 
Fe1A C2A 1.932(3) . ? 
Fe1A C1A 1.941(3) . ? 
Fe1A C1A 1.941(3) 3_566 ? 
Fe1A C3A 1.946(3) . ? 
Fe1A C3A 1.946(3) 3_566 ? 
N1 C1 1.149(3) . ? 
N2 C2 1.156(4) . ? 
N3 C3 1.155(4) . ? 
N1A C1A 1.152(4) . ? 
N2A C2A 1.156(3) . ? 
N3A C3A 1.149(3) . ? 
C7 N7 1.484(3) . ? 
C7 C8 1.508(4) . ? 
C7 H7A 0.9900 . ? 
C7 H7B 0.9900 . ? 
N7 H7C 0.9200 . ? 
N7 H7D 0.9200 . ? 
C8 N8 1.503(3) . ? 
C8 H8A 0.9900 . ? 
C8 H8B 0.9900 . ? 
N8 H8C 0.9200 . ? 
N8 H8D 0.9200 . ? 
N9 C9 1.493(3) . ? 
N9 H9C 0.9200 . ? 
N9 H9D 0.9200 . ? 
C9 C10 1.504(4) . ? 
C9 H9A 0.9900 . ? 
C9 H9B 0.9900 . ? 
N10 C10 1.500(3) . ? 
N10 H10C 0.9200 . ? 
N10 H10D 0.9200 . ? 
C10 H10A 0.9900 . ? 
C10 H10B 0.9900 . ? 
C11 N11 1.498(3) . ? 
C11 C12 1.501(3) . ? 
C11 H11A 0.9900 . ? 
C11 H11B 0.9900 . ? 
N11 H11C 0.9200 . ? 
N11 H11D 0.9200 . ? 
N12 C12 1.495(3) . ? 
N12 H12C 0.9200 . ? 
N12 H12D 0.9200 . ? 
C12 H12A 0.9900 . ? 
C12 H12B 0.9900 . ? 
O1 H1W 0.9984 . ? 
O1 H1V 0.9162 . ? 
O2 H2W 0.7689 . ? 
O2 H2V 1.0050 . ? 
 
loop_ 
 _geom_angle_atom_site_label_1 
 _geom_angle_atom_site_label_2 
 _geom_angle_atom_site_label_3 
 _geom_angle 
 _geom_angle_site_symmetry_1 
 _geom_angle_site_symmetry_3 
 _geom_angle_publ_flag 
N7 Co1 N12 91.02(9) . . ? 
N7 Co1 N11 90.62(9) . . ? 
N12 Co1 N11 85.67(9) . . ? 
N7 Co1 N8 85.59(9) . . ? 
N12 Co1 N8 90.32(9) . . ? 
N11 Co1 N8 174.44(9) . . ? 
N7 Co1 N9 92.55(9) . . ? 
N12 Co1 N9 174.50(9) . . ? 
N11 Co1 N9 90.10(9) . . ? 
N8 Co1 N9 94.12(10) . . ? 
N7 Co1 N10 176.03(9) . . ? 
N12 Co1 N10 91.82(9) . . ? 
N11 Co1 N10 92.36(9) . . ? 
N8 Co1 N10 91.61(9) . . ? 
N9 Co1 N10 84.82(9) . . ? 
C3 Fe1 C3 180.00(14) . 3_656 ? 
C3 Fe1 C2 89.25(11) . . ? 
C3 Fe1 C2 90.75(11) 3_656 . ? 
C3 Fe1 C2 90.75(11) . 3_656 ? 
C3 Fe1 C2 89.25(11) 3_656 3_656 ? 
C2 Fe1 C2 180.0 . 3_656 ? 
C3 Fe1 C1 90.44(11) . . ? 
C3 Fe1 C1 89.56(11) 3_656 . ? 
C2 Fe1 C1 90.08(11) . . ? 
C2 Fe1 C1 89.92(11) 3_656 . ? 
C3 Fe1 C1 89.56(11) . 3_656 ? 
C3 Fe1 C1 90.44(11) 3_656 3_656 ? 
C2 Fe1 C1 89.92(11) . 3_656 ? 
C2 Fe1 C1 90.08(11) 3_656 3_656 ? 
C1 Fe1 C1 180.00(13) . 3_656 ? 
C2A Fe1A C2A 179.999(1) 3_566 . ? 
C2A Fe1A C1A 89.78(11) 3_566 . ? 
C2A Fe1A C1A 90.22(11) . . ? 
C2A Fe1A C1A 90.22(11) 3_566 3_566 ? 
C2A Fe1A C1A 89.78(11) . 3_566 ? 
C1A Fe1A C1A 180.0 . 3_566 ? 
C2A Fe1A C3A 89.57(11) 3_566 . ? 
C2A Fe1A C3A 90.43(11) . . ? 
C1A Fe1A C3A 96.71(11) . . ? 
C1A Fe1A C3A 83.29(11) 3_566 . ? 
C2A Fe1A C3A 90.43(11) 3_566 3_566 ? 
C2A Fe1A C3A 89.57(11) . 3_566 ? 
C1A Fe1A C3A 83.29(11) . 3_566 ? 
C1A Fe1A C3A 96.71(11) 3_566 3_566 ? 
C3A Fe1A C3A 180.00(12) . 3_566 ? 
N1 C1 Fe1 178.7(3) . . ? 
N2 C2 Fe1 179.4(2) . . ? 
N3 C3 Fe1 177.4(2) . . ? 
N1A C1A Fe1A 172.7(2) . . ? 
N2A C2A Fe1A 178.3(2) . . ? 
N3A C3A Fe1A 175.3(2) . . ? 
N7 C7 C8 107.2(2) . . ? 
N7 C7 H7A 110.3 . . ? 
C8 C7 H7A 110.3 . . ? 
N7 C7 H7B 110.3 . . ? 
C8 C7 H7B 110.3 . . ? 
H7A C7 H7B 108.5 . . ? 
C7 N7 Co1 109.84(16) . . ? 
C7 N7 H7C 109.7 . . ? 
Co1 N7 H7C 109.7 . . ? 
C7 N7 H7D 109.7 . . ? 
Co1 N7 H7D 109.7 . . ? 
H7C N7 H7D 108.2 . . ? 
N8 C8 C7 105.8(2) . . ? 
N8 C8 H8A 110.6 . . ? 
C7 C8 H8A 110.6 . . ? 
N8 C8 H8B 110.6 . . ? 
C7 C8 H8B 110.6 . . ? 
H8A C8 H8B 108.7 . . ? 
C8 N8 Co1 108.20(17) . . ? 
C8 N8 H8C 110.1 . . ? 
Co1 N8 H8C 110.1 . . ? 
C8 N8 H8D 110.1 . . ? 
Co1 N8 H8D 110.1 . . ? 
H8C N8 H8D 108.4 . . ? 
C9 N9 Co1 107.98(16) . . ? 
C9 N9 H9C 110.1 . . ? 
Co1 N9 H9C 110.1 . . ? 
C9 N9 H9D 110.1 . . ? 
Co1 N9 H9D 110.1 . . ? 
H9C N9 H9D 108.4 . . ? 
N9 C9 C10 106.2(2) . . ? 
N9 C9 H9A 110.5 . . ? 
C10 C9 H9A 110.5 . . ? 
N9 C9 H9B 110.5 . . ? 
C10 C9 H9B 110.5 . . ? 
H9A C9 H9B 108.7 . . ? 
C10 N10 Co1 110.10(17) . . ? 
C10 N10 H10C 109.6 . . ? 
Co1 N10 H10C 109.6 . . ? 
C10 N10 H10D 109.6 . . ? 
Co1 N10 H10D 109.6 . . ? 
H10C N10 H10D 108.2 . . ? 
N10 C10 C9 106.7(2) . . ? 
N10 C10 H10A 110.4 . . ? 
C9 C10 H10A 110.4 . . ? 
N10 C10 H10B 110.4 . . ? 
C9 C10 H10B 110.4 . . ? 
H10A C10 H10B 108.6 . . ? 
N11 C11 C12 106.32(19) . . ? 
N11 C11 H11A 110.5 . . ? 
C12 C11 H11A 110.5 . . ? 
N11 C11 H11B 110.5 . . ? 
C12 C11 H11B 110.5 . . ? 
H11A C11 H11B 108.7 . . ? 
C11 N11 Co1 108.34(16) . . ? 
C11 N11 H11C 110.0 . . ? 
Co1 N11 H11C 110.0 . . ? 
C11 N11 H11D 110.0 . . ? 
Co1 N11 H11D 110.0 . . ? 
H11C N11 H11D 108.4 . . ? 
C12 N12 Co1 109.08(14) . . ? 
C12 N12 H12C 109.9 . . ? 
Co1 N12 H12C 109.9 . . ? 
C12 N12 H12D 109.9 . . ? 
Co1 N12 H12D 109.9 . . ? 
H12C N12 H12D 108.3 . . ? 
N12 C12 C11 106.87(15) . . ? 
N12 C12 H12A 110.3 . . ? 
C11 C12 H12A 110.3 . . ? 
N12 C12 H12B 110.3 . . ? 
C11 C12 H12B 110.3 . . ? 
H12A C12 H12B 108.6 . . ? 
H1W O1 H1V 101.8 . . ? 
H2W O2 H2V 91.0 . . ? 
 
_diffrn_measured_fraction_theta_max    0.999 
_diffrn_reflns_theta_full              25.10 
_diffrn_measured_fraction_theta_full   0.999 
_refine_diff_density_max    0.444 
_refine_diff_density_min   -0.424 
_refine_diff_density_rms    0.130 
