# Supplementary material for: Thermal decomposition of [Co(en)3][Fe(CN)6]∙ 2H2O: Topotactic dehydration process, valence and spin exchange mechanism elucidation
Source: Chem Cent J. 2013 Feb 8;7:28. doi: 10.1186/1752-153X-7-28 (PMC3637566; doi:10.1186/1752-153X-7-28)
Supplement: Additional file 3 — A CIF file for complex 1b. [file 1752-153X-7-28-S3.cif]

 
data_r 
 
_audit_creation_method            SHELXL-97 
_chemical_name_systematic 
; 
 ? 
; 
_chemical_name_common             ? 
_chemical_melting_point           ? 
_chemical_formula_moiety          ? 
_chemical_formula_sum 
 'C24 H50 Co2 Fe2 N24 O' 
_chemical_formula_weight          920.44 
 
loop_ 
 _atom_type_symbol 
 _atom_type_description 
 _atom_type_scat_dispersion_real 
 _atom_type_scat_dispersion_imag 
 _atom_type_scat_source 
 'C'  'C'   0.0033   0.0016 
 'International Tables Vol C Tables 4.2.6.8 and 6.1.1.4' 
 'H'  'H'   0.0000   0.0000 
 'International Tables Vol C Tables 4.2.6.8 and 6.1.1.4' 
 'N'  'N'   0.0061   0.0033 
 'International Tables Vol C Tables 4.2.6.8 and 6.1.1.4' 
 'O'  'O'   0.0106   0.0060 
 'International Tables Vol C Tables 4.2.6.8 and 6.1.1.4' 
 'Fe'  'Fe'   0.3463   0.8444 
 'International Tables Vol C Tables 4.2.6.8 and 6.1.1.4' 
 'Co'  'Co'   0.3494   0.9721 
 'International Tables Vol C Tables 4.2.6.8 and 6.1.1.4' 
 
_symmetry_cell_setting            'monoclinic'
_symmetry_space_group_name_H-M    'P 1 21/c 1'
 
loop_ 
 _symmetry_equiv_pos_as_xyz 
 'x, y, z' 
 '-x, y+1/2, -z+1/2' 
 '-x, -y, -z' 
 'x, -y-1/2, z-1/2' 
 
_cell_length_a                    15.0448(3) 
_cell_length_b                    8.4631(2) 
_cell_length_c                    14.9812(3) 
_cell_angle_alpha                 90.00 
_cell_angle_beta                  90.1603(19) 
_cell_angle_gamma                 90.00 
_cell_volume                      1907.48(7) 
_cell_formula_units_Z             2 
_cell_measurement_temperature     100(2) 
_cell_measurement_reflns_used     9208 
_cell_measurement_theta_min       2.70 
_cell_measurement_theta_max       31.97
 
_exptl_crystal_description        prism 
_exptl_crystal_colour             black 
_exptl_crystal_size_max           0.30 
_exptl_crystal_size_mid           0.30 
_exptl_crystal_size_min           0.25 
_exptl_crystal_density_meas       ? 
_exptl_crystal_density_diffrn     1.603 
_exptl_crystal_density_method     'not measured' 
_exptl_crystal_F_000              952 
_exptl_absorpt_coefficient_mu     1.658 
_exptl_absorpt_correction_type    'multi-scan' 
_exptl_absorpt_correction_T_min   0.6362 
_exptl_absorpt_correction_T_max   0.6820 
_exptl_absorpt_process_details    
;
CrysAlis RED, Oxford Diffraction Ltd.,
Version 1.171.32.5 (release 08-05-2007 CrysAlis171 .NET)
(compiled May  8 2007,13:10:02)
Empirical absorption correction using spherical harmonics,
 implemented in SCALE3 ABSPACK scaling algorithm.
;
 
_exptl_special_details 
; 
 ? 
; 
 
_diffrn_ambient_temperature       100(2) 
_diffrn_radiation_wavelength      0.71073 
_diffrn_radiation_type            MoK\a 
_diffrn_radiation_source          'Enhance (Mo) X-ray Source'
_diffrn_radiation_monochromator   graphite 
_diffrn_measurement_device_type   ? 
_diffrn_measurement_method        '\w scans' 
_diffrn_detector_area_resol_mean  8.3611
_diffrn_standards_number          ? 
_diffrn_standards_interval_count  ? 
_diffrn_standards_interval_time   ? 
_diffrn_standards_decay_%         ? 
_diffrn_reflns_number             9451 
_diffrn_reflns_av_R_equivalents   0.0164 
_diffrn_reflns_av_sigmaI/netI     0.0168 
_diffrn_reflns_limit_h_min        -17 
_diffrn_reflns_limit_h_max        17 
_diffrn_reflns_limit_k_min        -8 
_diffrn_reflns_limit_k_max        10 
_diffrn_reflns_limit_l_min        -17 
_diffrn_reflns_limit_l_max        17 
_diffrn_reflns_theta_min          2.71 
_diffrn_reflns_theta_max          25.00 
_reflns_number_total              3348 
_reflns_number_gt                 2960 
_reflns_threshold_expression      >2sigma(I) 
 
_computing_data_collection        
;
CrysAlis CCD, Oxford Diffraction Ltd.,
Version 1.171.32.5 (release 08-05-2007 CrysAlis171 .NET)
(compiled May  8 2007,13:10:02)
;

_computing_cell_refinement        
;
CrysAlis RED, Oxford Diffraction Ltd.,
Version 1.171.32.5 (release 08-05-2007 CrysAlis171 .NET)
(compiled May  8 2007,13:10:02)
;

_computing_data_reduction         
;
CrysAlis RED, Oxford Diffraction Ltd.,
Version 1.171.32.5 (release 08-05-2007 CrysAlis171 .NET)
(compiled May  8 2007,13:10:02)
;

_computing_structure_solution     'SHELXS-97 (Sheldrick, 1990)' 
_computing_structure_refinement   'SHELXL-97 (Sheldrick, 1997)' 
_computing_molecular_graphics     ? 
_computing_publication_material   ? 
 
_refine_special_details 
; 
 Refinement of F^2^ against ALL reflections.  The weighted R-factor wR and 
 goodness of fit S are based on F^2^, conventional R-factors R are based 
 on F, with F set to zero for negative F^2^. The threshold expression of 
 F^2^ > 2sigma(F^2^) is used only for calculating R-factors(gt) etc. and is 
 not relevant to the choice of reflections for refinement.  R-factors based 
 on F^2^ are statistically about twice as large as those based on F, and R- 
 factors based on ALL data will be even larger. 
; 
 
_refine_ls_structure_factor_coef  Fsqd  
_refine_ls_matrix_type            full 
_refine_ls_weighting_scheme       calc  
_refine_ls_weighting_details 
 'calc w=1/[\s^2^(Fo^2^)+(0.0596P)^2^+0.3775P] where P=(Fo^2^+2Fc^2^)/3' 
_atom_sites_solution_primary      direct 
_atom_sites_solution_secondary    difmap 
_atom_sites_solution_hydrogens    geom 
_refine_ls_hydrogen_treatment     constr
_refine_ls_extinction_method      none 
_refine_ls_extinction_coef        ? 
_refine_ls_number_reflns          3348 
_refine_ls_number_parameters      247 
_refine_ls_number_restraints      2 
_refine_ls_R_factor_all           0.0333 
_refine_ls_R_factor_gt            0.0263 
_refine_ls_wR_factor_ref          0.0948 
_refine_ls_wR_factor_gt           0.0796 
_refine_ls_goodness_of_fit_ref    1.246 
_refine_ls_restrained_S_all       1.304 
_refine_ls_shift/su_max           0.000 
_refine_ls_shift/su_mean          0.000 
 
loop_ 
 _atom_site_label 
 _atom_site_type_symbol 
 _atom_site_fract_x 
 _atom_site_fract_y 
 _atom_site_fract_z 
 _atom_site_U_iso_or_equiv 
 _atom_site_adp_type 
 _atom_site_occupancy 
 _atom_site_symmetry_multiplicity 
 _atom_site_calc_flag 
 _atom_site_refinement_flags 
 _atom_site_disorder_assembly 
 _atom_site_disorder_group 
Fe1 Fe 1.0000 0.0000 0.0000 0.01377(16) Uani 1 2 d S . . 
Co1 Co 0.74989(2) 0.46466(4) 0.13579(2) 0.01193(13) Uani 1 1 d . . . 
Fe1A Fe 0.5000 0.0000 0.0000 0.01259(15) Uani 1 2 d S . . 
N1 N 0.96677(15) 0.3431(3) -0.06213(15) 0.0199(5) Uani 1 1 d . . . 
N1A N 0.33402(16) -0.1272(3) 0.09944(15) 0.0254(6) Uani 1 1 d . . . 
C1A C 0.39584(17) -0.0788(3) 0.06276(17) 0.0175(6) Uani 1 1 d . . . 
C1 C 0.97797(16) 0.2151(3) -0.03929(17) 0.0157(5) Uani 1 1 d . . . 
N2 N 0.89442(15) -0.1362(3) -0.16086(15) 0.0207(5) Uani 1 1 d . . . 
N2A N 0.43496(15) 0.3429(3) 0.02129(15) 0.0224(5) Uani 1 1 d . . . 
C2A C 0.45851(16) 0.2142(3) 0.01307(16) 0.0155(5) Uani 1 1 d . . . 
C2 C 0.93423(17) -0.0840(3) -0.10151(17) 0.0162(5) Uani 1 1 d . . . 
N3 N 0.82974(17) -0.0236(3) 0.11318(18) 0.0298(6) Uani 1 1 d . . . 
N3A N 0.60294(16) 0.0545(3) 0.17660(16) 0.0222(5) Uani 1 1 d . . . 
C3A C 0.56473(17) 0.0285(3) 0.11134(18) 0.0155(6) Uani 1 1 d . . . 
C3 C 0.89320(19) -0.0115(3) 0.07054(19) 0.0190(6) Uani 1 1 d . . . 
N4 N 0.62311(13) 0.4212(3) 0.11619(14) 0.0153(5) Uani 1 1 d . . . 
H4C H 0.6043 0.4715 0.0651 0.018 Uiso 1 1 calc R . . 
H4D H 0.6148 0.3143 0.1086 0.018 Uiso 1 1 calc R . . 
C4 C 0.56906(18) 0.4772(4) 0.19377(19) 0.0224(6) Uani 1 1 d . . . 
H4A H 0.5656 0.3938 0.2399 0.027 Uiso 1 1 calc R . . 
H4B H 0.5080 0.5036 0.1741 0.027 Uiso 1 1 calc R . . 
N5 N 0.71047(14) 0.5814(3) 0.24177(14) 0.0187(5) Uani 1 1 d . . . 
H5C H 0.7184 0.5205 0.2920 0.022 Uiso 1 1 calc R . . 
H5D H 0.7434 0.6723 0.2482 0.022 Uiso 1 1 calc R . . 
C5 C 0.61444(18) 0.6218(4) 0.23090(18) 0.0230(6) Uani 1 1 d . . . 
H5A H 0.6074 0.7121 0.1895 0.028 Uiso 1 1 calc R . . 
H5B H 0.5883 0.6509 0.2892 0.028 Uiso 1 1 calc R . . 
N6 N 0.77895(14) 0.3571(3) 0.02332(14) 0.0174(5) Uani 1 1 d . . . 
H6C H 0.8382 0.3299 0.0229 0.021 Uiso 1 1 calc R . . 
H6D H 0.7459 0.2661 0.0181 0.021 Uiso 1 1 calc R . . 
C6 C 0.7591(2) 0.4647(4) -0.05278(18) 0.0239(6) Uani 1 1 d . . . 
H6A H 0.6948 0.4627 -0.0670 0.029 Uiso 1 1 calc R . . 
H6B H 0.7925 0.4316 -0.1065 0.029 Uiso 1 1 calc R . . 
C7 C 0.78703(19) 0.6281(4) -0.02430(17) 0.0232(6) Uani 1 1 d . . . 
H7A H 0.8526 0.6345 -0.0195 0.028 Uiso 1 1 calc R . . 
H7B H 0.7666 0.7075 -0.0684 0.028 Uiso 1 1 calc R . . 
N7 N 0.74522(14) 0.6578(3) 0.06431(14) 0.0171(5) Uani 1 1 d . . . 
H7C H 0.6871 0.6887 0.0566 0.020 Uiso 1 1 calc R . . 
H7D H 0.7750 0.7377 0.0934 0.020 Uiso 1 1 calc R . . 
N8 N 0.76358(13) 0.2696(3) 0.20597(14) 0.0168(5) Uani 1 1 d . . . 
H8C H 0.7177 0.2611 0.2461 0.020 Uiso 1 1 calc R . . 
H8D H 0.7615 0.1834 0.1686 0.020 Uiso 1 1 calc R . . 
C8 C 0.84999(17) 0.2720(3) 0.25460(17) 0.0176(6) Uani 1 1 d . . . 
H8A H 0.8693 0.1629 0.2684 0.021 Uiso 1 1 calc R . . 
H8B H 0.8439 0.3308 0.3114 0.021 Uiso 1 1 calc R . . 
N9 N 0.87614(14) 0.5014(3) 0.16301(16) 0.0158(5) Uani 1 1 d . . . 
H9C H 0.9051 0.5359 0.1126 0.019 Uiso 1 1 calc R . . 
H9D H 0.8814 0.5782 0.2062 0.019 Uiso 1 1 calc R . . 
C9 C 0.91713(17) 0.3521(3) 0.19508(17) 0.0184(6) Uani 1 1 d . . . 
H9A H 0.9723 0.3748 0.2289 0.022 Uiso 1 1 calc R . . 
H9B H 0.9321 0.2831 0.1439 0.022 Uiso 1 1 calc R . . 
O1 O 0.7419(4) 0.8983(8) 0.2634(4) 0.0685(17) Uani 0.50 1 d PD . . 
H1V H 0.6832 0.9760 0.2967 0.050 Uiso 0.50 1 d PD . . 
H1W H 0.7851 0.9808 0.2152 0.050 Uiso 0.50 1 d PD . . 
 
loop_ 
 _atom_site_aniso_label 
 _atom_site_aniso_U_11 
 _atom_site_aniso_U_22 
 _atom_site_aniso_U_33 
 _atom_site_aniso_U_23 
 _atom_site_aniso_U_13 
 _atom_site_aniso_U_12 
Fe1 0.0106(3) 0.0148(3) 0.0159(3) -0.00048(19) -0.0008(2) -0.00007(19) 
Co1 0.0093(2) 0.0161(2) 0.0103(2) -0.00121(13) -0.00041(14) -0.00087(13) 
Fe1A 0.0101(3) 0.0141(3) 0.0136(3) 0.00097(19) -0.0007(2) -0.00152(19) 
N1 0.0173(12) 0.0203(13) 0.0221(12) 0.0013(10) -0.0009(9) -0.0025(10) 
N1A 0.0207(13) 0.0321(14) 0.0233(12) -0.0026(10) 0.0028(10) -0.0076(11) 
C1A 0.0167(14) 0.0207(14) 0.0151(13) -0.0024(11) -0.0029(10) -0.0008(11) 
C1 0.0100(12) 0.0222(15) 0.0149(12) -0.0026(10) -0.0009(10) -0.0025(11) 
N2 0.0203(12) 0.0235(12) 0.0184(11) 0.0036(10) -0.0029(10) -0.0003(10) 
N2A 0.0200(12) 0.0217(14) 0.0255(13) 0.0023(10) -0.0066(10) 0.0026(10) 
C2A 0.0109(13) 0.0221(15) 0.0135(12) 0.0019(10) -0.0048(10) -0.0029(11) 
C2 0.0133(13) 0.0151(13) 0.0203(13) 0.0046(11) 0.0020(11) 0.0017(11) 
N3 0.0216(14) 0.0306(15) 0.0373(15) -0.0169(11) 0.0089(12) -0.0077(11) 
N3A 0.0166(12) 0.0264(13) 0.0236(13) 0.0008(10) -0.0017(10) -0.0033(10) 
C3A 0.0124(13) 0.0150(13) 0.0191(14) 0.0018(10) 0.0010(11) -0.0026(10) 
C3 0.0163(14) 0.0171(14) 0.0236(14) -0.0058(11) -0.0011(12) -0.0002(10) 
N4 0.0120(11) 0.0196(12) 0.0143(10) 0.0022(9) -0.0008(8) -0.0009(9) 
C4 0.0125(13) 0.0381(17) 0.0165(14) 0.0011(11) 0.0009(11) 0.0042(12) 
N5 0.0158(11) 0.0270(13) 0.0131(10) -0.0041(9) -0.0006(8) 0.0027(10) 
C5 0.0181(14) 0.0337(17) 0.0171(13) -0.0028(12) 0.0007(11) 0.0094(12) 
N6 0.0134(11) 0.0216(12) 0.0174(11) -0.0047(9) -0.0007(9) -0.0004(9) 
C6 0.0218(15) 0.0379(17) 0.0119(13) -0.0010(12) 0.0006(11) 0.0030(13) 
C7 0.0208(14) 0.0338(17) 0.0150(13) 0.0060(12) 0.0013(11) -0.0068(12) 
N7 0.0167(11) 0.0178(11) 0.0167(11) -0.0003(9) -0.0030(9) -0.0033(9) 
N8 0.0107(11) 0.0224(12) 0.0174(11) 0.0012(9) -0.0013(9) -0.0002(9) 
C8 0.0152(13) 0.0204(14) 0.0170(13) -0.0001(10) -0.0040(10) 0.0012(11) 
N9 0.0128(12) 0.0207(12) 0.0138(10) -0.0006(8) -0.0013(9) -0.0016(9) 
C9 0.0125(13) 0.0240(15) 0.0185(13) -0.0029(11) -0.0033(10) 0.0017(11) 
O1 0.076(4) 0.073(4) 0.057(3) -0.006(3) 0.001(3) -0.005(4) 
 
_geom_special_details 
; 
 All esds (except the esd in the dihedral angle between two l.s. planes) 
 are estimated using the full covariance matrix.  The cell esds are taken 
 into account individually in the estimation of esds in distances, angles 
 and torsion angles; correlations between esds in cell parameters are only 
 used when they are defined by crystal symmetry.  An approximate (isotropic) 
 treatment of cell esds is used for estimating esds involving l.s. planes. 
; 
 
loop_ 
 _geom_bond_atom_site_label_1 
 _geom_bond_atom_site_label_2 
 _geom_bond_distance 
 _geom_bond_site_symmetry_2 
 _geom_bond_publ_flag 
Fe1 C3 1.928(3) 3_755 ? 
Fe1 C3 1.928(3) . ? 
Fe1 C1 1.941(3) . ? 
Fe1 C1 1.941(3) 3_755 ? 
Fe1 C2 1.946(3) . ? 
Fe1 C2 1.946(3) 3_755 ? 
Co1 N7 1.956(2) . ? 
Co1 N5 1.963(2) . ? 
Co1 N4 1.964(2) . ? 
Co1 N6 1.966(2) . ? 
Co1 N9 1.966(2) . ? 
Co1 N8 1.968(2) . ? 
Fe1A C2A 1.927(3) . ? 
Fe1A C2A 1.927(3) 3_655 ? 
Fe1A C3A 1.944(3) 3_655 ? 
Fe1A C3A 1.944(3) . ? 
Fe1A C1A 1.947(3) 3_655 ? 
Fe1A C1A 1.947(3) . ? 
N1 C1 1.148(4) . ? 
N1A C1A 1.156(3) . ? 
N2 C2 1.158(4) . ? 
N2A C2A 1.152(4) . ? 
N3 C3 1.155(4) . ? 
N3A C3A 1.154(4) . ? 
N4 C4 1.497(3) . ? 
N4 H4C 0.9200 . ? 
N4 H4D 0.9200 . ? 
C4 C5 1.507(4) . ? 
C4 H4A 0.9900 . ? 
C4 H4B 0.9900 . ? 
N5 C5 1.493(3) . ? 
N5 H5C 0.9200 . ? 
N5 H5D 0.9200 . ? 
C5 H5A 0.9900 . ? 
C5 H5B 0.9900 . ? 
N6 C6 1.489(4) . ? 
N6 H6C 0.9200 . ? 
N6 H6D 0.9200 . ? 
C6 C7 1.506(4) . ? 
C6 H6A 0.9900 . ? 
C6 H6B 0.9900 . ? 
C7 N7 1.492(3) . ? 
C7 H7A 0.9900 . ? 
C7 H7B 0.9900 . ? 
N7 H7C 0.9200 . ? 
N7 H7D 0.9200 . ? 
N8 C8 1.489(3) . ? 
N8 H8C 0.9200 . ? 
N8 H8D 0.9200 . ? 
C8 C9 1.510(4) . ? 
C8 H8A 0.9900 . ? 
C8 H8B 0.9900 . ? 
N9 C9 1.486(3) . ? 
N9 H9C 0.9200 . ? 
N9 H9D 0.9200 . ? 
C9 H9A 0.9900 . ? 
C9 H9B 0.9900 . ? 
O1 H1V 1.2102 . ? 
O1 H1W 1.1973 . ? 
 
loop_ 
 _geom_angle_atom_site_label_1 
 _geom_angle_atom_site_label_2 
 _geom_angle_atom_site_label_3 
 _geom_angle 
 _geom_angle_site_symmetry_1 
 _geom_angle_site_symmetry_3 
 _geom_angle_publ_flag 
C3 Fe1 C3 180.0 3_755 . ? 
C3 Fe1 C1 85.90(11) 3_755 . ? 
C3 Fe1 C1 94.10(11) . . ? 
C3 Fe1 C1 94.10(11) 3_755 3_755 ? 
C3 Fe1 C1 85.90(11) . 3_755 ? 
C1 Fe1 C1 180.0 . 3_755 ? 
C3 Fe1 C2 90.73(11) 3_755 . ? 
C3 Fe1 C2 89.27(11) . . ? 
C1 Fe1 C2 91.11(10) . . ? 
C1 Fe1 C2 88.89(10) 3_755 . ? 
C3 Fe1 C2 89.27(11) 3_755 3_755 ? 
C3 Fe1 C2 90.73(11) . 3_755 ? 
C1 Fe1 C2 88.89(10) . 3_755 ? 
C1 Fe1 C2 91.11(10) 3_755 3_755 ? 
C2 Fe1 C2 179.999(1) . 3_755 ? 
N7 Co1 N5 90.66(9) . . ? 
N7 Co1 N4 92.37(9) . . ? 
N5 Co1 N4 85.40(9) . . ? 
N7 Co1 N6 85.74(9) . . ? 
N5 Co1 N6 174.19(9) . . ? 
N4 Co1 N6 90.19(9) . . ? 
N7 Co1 N9 90.83(9) . . ? 
N5 Co1 N9 92.66(9) . . ? 
N4 Co1 N9 176.28(9) . . ? 
N6 Co1 N9 91.95(9) . . ? 
N7 Co1 N8 175.98(9) . . ? 
N5 Co1 N8 91.24(9) . . ? 
N4 Co1 N8 91.31(9) . . ? 
N6 Co1 N8 92.64(9) . . ? 
N9 Co1 N8 85.55(9) . . ? 
C2A Fe1A C2A 180.0 . 3_655 ? 
C2A Fe1A C3A 92.43(10) . 3_655 ? 
C2A Fe1A C3A 87.57(10) 3_655 3_655 ? 
C2A Fe1A C3A 87.57(10) . . ? 
C2A Fe1A C3A 92.43(10) 3_655 . ? 
C3A Fe1A C3A 180.0 3_655 . ? 
C2A Fe1A C1A 89.33(11) . 3_655 ? 
C2A Fe1A C1A 90.67(11) 3_655 3_655 ? 
C3A Fe1A C1A 91.72(10) 3_655 3_655 ? 
C3A Fe1A C1A 88.28(10) . 3_655 ? 
C2A Fe1A C1A 90.67(11) . . ? 
C2A Fe1A C1A 89.33(11) 3_655 . ? 
C3A Fe1A C1A 88.28(10) 3_655 . ? 
C3A Fe1A C1A 91.72(10) . . ? 
C1A Fe1A C1A 180.0 3_655 . ? 
N1A C1A Fe1A 179.2(3) . . ? 
N1 C1 Fe1 178.6(2) . . ? 
N2A C2A Fe1A 179.0(2) . . ? 
N2 C2 Fe1 178.7(2) . . ? 
N3A C3A Fe1A 176.1(2) . . ? 
N3 C3 Fe1 177.7(3) . . ? 
C4 N4 Co1 110.73(16) . . ? 
C4 N4 H4C 109.5 . . ? 
Co1 N4 H4C 109.5 . . ? 
C4 N4 H4D 109.5 . . ? 
Co1 N4 H4D 109.5 . . ? 
H4C N4 H4D 108.1 . . ? 
N4 C4 C5 107.3(2) . . ? 
N4 C4 H4A 110.3 . . ? 
C5 C4 H4A 110.3 . . ? 
N4 C4 H4B 110.3 . . ? 
C5 C4 H4B 110.3 . . ? 
H4A C4 H4B 108.5 . . ? 
C5 N5 Co1 108.74(16) . . ? 
C5 N5 H5C 109.9 . . ? 
Co1 N5 H5C 109.9 . . ? 
C5 N5 H5D 109.9 . . ? 
Co1 N5 H5D 109.9 . . ? 
H5C N5 H5D 108.3 . . ? 
N5 C5 C4 107.0(2) . . ? 
N5 C5 H5A 110.3 . . ? 
C4 C5 H5A 110.3 . . ? 
N5 C5 H5B 110.3 . . ? 
C4 C5 H5B 110.3 . . ? 
H5A C5 H5B 108.6 . . ? 
C6 N6 Co1 109.16(17) . . ? 
C6 N6 H6C 109.8 . . ? 
Co1 N6 H6C 109.8 . . ? 
C6 N6 H6D 109.8 . . ? 
Co1 N6 H6D 109.8 . . ? 
H6C N6 H6D 108.3 . . ? 
N6 C6 C7 106.8(2) . . ? 
N6 C6 H6A 110.4 . . ? 
C7 C6 H6A 110.4 . . ? 
N6 C6 H6B 110.4 . . ? 
C7 C6 H6B 110.4 . . ? 
H6A C6 H6B 108.6 . . ? 
N7 C7 C6 106.8(2) . . ? 
N7 C7 H7A 110.4 . . ? 
C6 C7 H7A 110.4 . . ? 
N7 C7 H7B 110.4 . . ? 
C6 C7 H7B 110.4 . . ? 
H7A C7 H7B 108.6 . . ? 
C7 N7 Co1 109.36(17) . . ? 
C7 N7 H7C 109.8 . . ? 
Co1 N7 H7C 109.8 . . ? 
C7 N7 H7D 109.8 . . ? 
Co1 N7 H7D 109.8 . . ? 
H7C N7 H7D 108.2 . . ? 
C8 N8 Co1 109.87(16) . . ? 
C8 N8 H8C 109.7 . . ? 
Co1 N8 H8C 109.7 . . ? 
C8 N8 H8D 109.7 . . ? 
Co1 N8 H8D 109.7 . . ? 
H8C N8 H8D 108.2 . . ? 
N8 C8 C9 107.6(2) . . ? 
N8 C8 H8A 110.2 . . ? 
C9 C8 H8A 110.2 . . ? 
N8 C8 H8B 110.2 . . ? 
C9 C8 H8B 110.2 . . ? 
H8A C8 H8B 108.5 . . ? 
C9 N9 Co1 109.40(16) . . ? 
C9 N9 H9C 109.8 . . ? 
Co1 N9 H9C 109.8 . . ? 
C9 N9 H9D 109.8 . . ? 
Co1 N9 H9D 109.8 . . ? 
H9C N9 H9D 108.2 . . ? 
N9 C9 C8 107.2(2) . . ? 
N9 C9 H9A 110.3 . . ? 
C8 C9 H9A 110.3 . . ? 
N9 C9 H9B 110.3 . . ? 
C8 C9 H9B 110.3 . . ? 
H9A C9 H9B 108.5 . . ? 
H1V O1 H1W 109.2 . . ? 
 
_diffrn_measured_fraction_theta_max    0.999 
_diffrn_reflns_theta_full              25.00 
_diffrn_measured_fraction_theta_full   0.999 
_refine_diff_density_max    0.465 
_refine_diff_density_min   -0.627 
_refine_diff_density_rms    0.145 
